# Supplementary material for: A multifunctional sesquiterpene synthase integrates with cytochrome P450s to reinforce the terpenoid defense network in maize
Source: Plant J. 2025 Nov 14;124(3):e70575. doi: 10.1111/tpj.70575 (PMC12617997; doi:10.1111/tpj.70575)
Supplement: Supplementary file 2 — Table S1. Sesquiterpene olefin products generated by ZmTPS9‐W22 and their relative abundances. Table S2. Maize mapping lines used for metabolite‐based genome wide association studies (mGWAS) in the Goodman diversity panel and Quantitative Trait Loci (QTL) mapping in the Nested Association Mapping (NAM) subpopulation B73 × M162W. Table S3. Gene sequences used in enzyme co‐expression studies including native sequences, synthetic sequences, and codon‐optimized sequences for expression in E. coli or in N. benthamiana. Table S4. Primer sequences for site‐directed mutagenesis for generate ZmTPS9 mutants. Table S5. Primers used for gene cloning into the pLIFE33 expression vector from cDNA. Table S6. Terpene synthase genes from six Poaceae species and Arabidopsis thaliana for phylogenetic analyses in this study. Table S7. Metabolite levels, including zealexins, kauralexins, and α‐santalenoic acid, measured as peak areas in fungal‐elicited stem tissues from maize lines in the Goodman Diversity Panel. [file TPJ-124-0-s001.xlsx]

## Sheet: Table S1
Table S1 Sesquiterpene olefin products generated by ZmTPS9-W22 and their relative abundances. The corresponding total ion chromatogram is presented in Figure 3b.
#	Compound	Retention Time (min)	Peak Area	Percentage relative to Total Peak Area
1	7-epi-sesquithujene	18.407	37254371	0.126174
2	sesquithujene	18.733	5859022	0.0198434
3	cis-α-bergamotene	18.957	18448236	0.0624807
4	α-santalene	19.075	79359196	0.268775
5	trans-α-bergamotene	19.39	7404595	0.025078
6	sesquisabinene A	19.538	4763173	0.016132
7	epi-β-santalene	19.653	2753490	0.00932556
8	sesquisabinene B	19.812	15250442	0.0516504
9	β-santalene	19.918	8109158	0.0274642
10	γ-curcumene	20.296	1603779	0.0054317
11	ar-curcumene	20.358	5423815	0.0183694
12+13	unidentified sesquiterpene	20.434	9806323	0.0332122
14	α-zingiberene	20.614	9265589	0.0313808
15	β-bisabolene	20.895	65567563	0.222065
16	β-sesquiphellandrene	21.204	15646964	0.0529933
17	trans-γ-bisabolene	21.366	8747118	0.0296249

## Sheet: Table S2
Table S2 Maize mapping lines used for metabolite-based genome wide association studies (mGWAS) in the Goodman diversity panel and Quantitative Trait Loci (QTL) mapping in the Nested Association Mapping (NAM) subpopulation B73 x M162W.
Goodman panel	Goodman panel	NAM subpopulation	NAM line
B75	Pa91	B73 x M162W	Z015E0001
Tzi 10	CML 254	B73 x M162W	Z015E0003
C123	Ky21	B73 x M162W	Z015E0004
B52	N192	B73 x M162W	Z015E0005
A556	Ki43	B73 x M162W	Z015E0006
CML 220	B84	B73 x M162W	Z015E0007
CO125	4722	B73 x M162W	Z015E0008
Va22	L578	B73 x M162W	Z015E0009
SG 18	B46	B73 x M162W	Z015E0010
Oh7B	HP301	B73 x M162W	Z015E0011
K4	NC364	B73 x M162W	Z015E0013
CML 332	CML 157Q	B73 x M162W	Z015E0014
K148	IDS91	B73 x M162W	Z015E0016
Tzi 8	Ms71	B73 x M162W	Z015E0018
B64	CI31A	B73 x M162W	Z015E0019
CI28A	A680	B73 x M162W	Z015E0020
GA209	B2	B73 x M162W	Z015E0021
W22	B79	B73 x M162W	Z015E0024
W64A	B73	B73 x M162W	Z015E0025
I 205	E2558W	B73 x M162W	Z015E0026
B10	GEMN-0037	B73 x M162W	Z015E0027
CML 328	NC306	B73 x M162W	Z015E0029
Tx303	33-16	B73 x M162W	Z015E0030
CML 247	CM105	B73 x M162W	Z015E0033
CML 38	NC340	B73 x M162W	Z015E0036
Tzi 11	H49	B73 x M162W	Z015E0037
B68	NC368	B73 x M162W	Z015E0038
Oh603	Pa762	B73 x M162W	Z015E0039
SC 213R	CML 311	B73 x M162W	Z015E0040
CML 333	B37	B73 x M162W	Z015E0041
CML 218	NC236	B73 x M162W	Z015E0042
NC304	OC7	B73 x M162W	Z015E0044
CI 187-2	C103	B73 x M162W	Z015E0045
NC264	M162W	B73 x M162W	Z015E0046
NC222	Mo45	B73 x M162W	Z015E0047
A6	Mo1W	B73 x M162W	Z015E0048
A214N	ND246	B73 x M162W	Z015E0051
H84	Ab28A	B73 x M162W	Z015E0052
Oh40B	A659	B73 x M162W	Z015E0054
CML 331	SC55	B73 x M162W	Z015E0055
CI66	38-11	B73 x M162W	Z015E0056
CI 91B	VaW6	B73 x M162W	Z015E0058
Tzi 16	A188	B73 x M162W	Z015E0059
R168	NC260	B73 x M162W	Z015E0060
SD44	CI 7	B73 x M162W	Z015E0061
Ki14	H91	B73 x M162W	Z015E0062
Tzi 18	Il 101T	B73 x M162W	Z015E0063
M14	H99	B73 x M162W	Z015E0064
NC366	NC326	B73 x M162W	Z015E0065
N28Ht	DE811	B73 x M162W	Z015E0067
NC310	NC250	B73 x M162W	Z015E0069
NC300	DE1	B73 x M162W	Z015E0070
KUI2007	MS1334	B73 x M162W	Z015E0072
NC324	R229	B73 x M162W	Z015E0073
NC338	Mt42	B73 x M162W	Z015E0075
CML 69	Oh43E	B73 x M162W	Z015E0076
Pa875	Ki21	B73 x M162W	Z015E0077
T8	CML 103	B73 x M162W	Z015E0079
CI 21E	A554	B73 x M162W	Z015E0080
K55	CO106	B73 x M162W	Z015E0081
4226	A654	B73 x M162W	Z015E0083
Mp339	Mo.G	B73 x M162W	Z015E0084
EP1	CI 3A	B73 x M162W	Z015E0085
B77	B109	B73 x M162W	Z015E0088
NC296	CML 321	B73 x M162W	Z015E0089
KUI2021	NC344	B73 x M162W	Z015E0090
CML 277	SA24	B73 x M162W	Z015E0091
Tzi 9	A441-5	B73 x M162W	Z015E0092
CML 314	IA2132	B73 x M162W	Z015E0093
A679	IDS69	B73 x M162W	Z015E0094
NC352	Ill.Hy	B73 x M162W	Z015E0095
CI90C	CML 61	B73 x M162W	Z015E0096
NC262	B73Htrhm	B73 x M162W	Z015E0097
H95	CML 5	B73 x M162W	Z015E0099
NC348	CI64	B73 x M162W	Z015E0100
Sg 1533	CO255	B73 x M162W	Z015E0101
Ky228	CML 281	B73 x M162W	Z015E0102
SC 357	Wf9	B73 x M162W	Z015E0103
NC230	CH9	B73 x M162W	Z015E0105
NC232	A634	B73 x M162W	Z015E0106
Va35	CH701-30	B73 x M162W	Z015E0107
A682	T234	B73 x M162W	Z015E0108
CML 261	Oh43	B73 x M162W	Z015E0109
NC346	Mo47	B73 x M162W	Z015E0110
L317	IDS28	B73 x M162W	Z015E0111
CML 323	Va99	B73 x M162W	Z015E0112
NC302	Va14	B73 x M162W	Z015E0114
NC328	NC362	B73 x M162W	Z015E0116
NC290A	A635	B73 x M162W	Z015E0117
B57	Va59	B73 x M162W	Z015E0118
Mo24W	K64	B73 x M162W	Z015E0122
NC296A	Va17	B73 x M162W	Z015E0124
Ki11	CMV3	B73 x M162W	Z015E0127
CM37	Va85	B73 x M162W	Z015E0128
CML 158Q		B73 x M162W	Z015E0130
NC320		B73 x M162W	Z015E0131
SD40		B73 x M162W	Z015E0132
OC1		B73 x M162W	Z015E0133
CML 322		B73 x M162W	Z015E0134
CML 11		B73 x M162W	Z015E0136
Ki44		B73 x M162W	Z015E0137
DE2		B73 x M162W	Z015E0138
B164		B73 x M162W	Z015E0139
N6		B73 x M162W	Z015E0140
U267Y		B73 x M162W	Z015E0141
CML 77		B73 x M162W	Z015E0142
NC336		B73 x M162W	Z015E0143
Mo17		B73 x M162W	Z015E0145
H105W		B73 x M162W	Z015E0146
CML 92		B73 x M162W	Z015E0148
R177		B73 x M162W	Z015E0149
NC33		B73 x M162W	Z015E0150
NC318		B73 x M162W	Z015E0153
B105		B73 x M162W	Z015E0154
W117HT		B73 x M162W	Z015E0156
CM7		B73 x M162W	Z015E0157
Yu796		B73 x M162W	Z015E0158
CML 341		B73 x M162W	Z015E0159
W153R		B73 x M162W	Z015E0161
T232		B73 x M162W	Z015E0162
B14A		B73 x M162W	Z015E0167
NC238		B73 x M162W	Z015E0168
CML 91		B73 x M162W	Z015E0169
Va26		B73 x M162W	Z015E0170
NC294		B73 x M162W	Z015E0171
A619		B73 x M162W	Z015E0172
Mo46		B73 x M162W	Z015E0173
Ia5125		B73 x M162W	Z015E0177
MS153		B73 x M162W	Z015E0178
A661		B73 x M162W	Z015E0179
B76		B73 x M162W	Z015E0180
A632		B73 x M162W	Z015E0184
Tx601		B73 x M162W	Z015E0187
Mo18W		B73 x M162W	Z015E0188
D940Y		B73 x M162W	Z015E0189
A239		B73 x M162W	Z015E0190
P39		B73 x M162W	Z015E0191
GT112		B73 x M162W	Z015E0193
B103		B73 x M162W	Z015E0194
W182B		B73 x M162W	Z015E0195
Ki3		B73 x M162W	Z015E0196
CML 258		B73 x M162W	Z015E0198
F6		B73 x M162W	Z015E0200

## Sheet: Table S3
Table S3 Gene sequences used in enzyme co-expression studies including native sequences, synthetic sequences, and codon-optimized sequences for expression in E. coli or in N. benthamiana.
Native gene sequences				.
Gene	Gene ID	Note	Sequence
B73_ZmTPS9	Zm00001d024477	native sequence for expression in E. coil	ATGGCGCCTCCTCCTCCAGCGC TGGCAGAGGAGACTGCTGCCTTCCACCCAAGCCTGTGGGGCGATTTCTTCCTGACTTACCAGCCGCCAACTGCGCCTCAG CAAGCATGCATGAAAGAACGAGCTGAGGTTTTAAGAGAAGATGTCAGGAAGATTTTGATGGGGCCATGTGAGTTACCAGA GACACTGGGTCTTATATTGACGTTGCAACGTCTTGCACTGGATTACTACTACGAAAACGAGATCGACAAGTTACTCCACT GTATTTACGACGACGACGACTCTGATTACGATGATAAAGATCTAAACCTAGTTTCCCTGCGCTTTTATCTTCTTCGAAAG AATGGTTACGATGTGTCATCAGATGTATTTCTAGTCTTCAAAACAGAAGAAG…
W22_ZmTPS9	Zm00004b038743	native sequence for expression in N. benthamiana and E. coil	ATGGCGCCTCCTCCTCCAGCGC TGGCAGAGGAGACTGCTGCCTTCCACCCAAGCCTGTGGGGCGATTTCTTCCTGACTTACCAGCCGCCAACTGCGCCTCAG CAAGCATGCATGAAAGAACGAGCTGAGGTTTTAAGAGAAGATGTCAGGAAGATTTTGATGGGGCCATGTGAGTTACCAGA GACACTGGGTCTTATATTGACGTTGCAACGTCTTGCACTGGATTACTACTACGAAAACGAGATCGACAAGTTACTCCACT GTATTTACGACGACGACGACTCTGATTACGATGATAAAGATCTAAACCTAGTTTCCCTGCGCTTTTATCTTCTTCGAAAG AATGGTTACGATGTGTCATCAGATGTATTTCTAGACTTCAAAACAGAAGAAG…
ZmCYP71Z18 (Zx6)	Zm00001d014134	native sequence for expression in N. benthamiana	ATGGAGGACAAGGTGCTCATCGCCGTGGGAACGGTGGCGGTGGTCGCCGTCCTCTCCAAGCTCAAGTCGGCCGTGACCAAGCCGAAGCTGAACCTTCCTCCAGGGCCATGGACGCTGCCGTTGATTGGCAGCATCCACCACATCGTCAGCAACCCGCTGCCCTACCGGGCGATGCGCGAGCTCGCGCACAAGCACGGGCCGCTCATGATGCTGTGGCTGGGCGAGGTGCCCACGCTGGTGGTGTCGTCGCCGGAGGCCGCGCAGGCGATCACCAAGACGCACGACGTGTCGTTCGCCGACCGTCACATCAACAGCACCGTCGACATACTCACCTTCAACGGCATGGACATGGTTTTCGGGTCCTACGGCGAGCAGTGGCGGCAGCTCCGCAAGCTCAGC…
ZmCYP71Z19 (Zx5)	Zm00001d014121	native sequence for expression in N. benthamiana	ATGGAGCAGAAGGTTCTCGTCGCCGTGGGCGTGGCCGTGCTACTCGTCGTCGTCCTCTCCAAGCTCAAGTCTGTGCTCGTCACCAAGCCGAAGCTTAACCTGCCCCCAGGGCCATGGACGCTACCATTAATAGGTAGCACCCACCACCTGGTCACCAGCCCGTCGATCTACCGGGCGATGCGTGATCTCGCGCAAAAGTACGGGCCGCTGATGATGCTCCGGCTGGGCGAGGTGCCCACGTTGGTGGTGTCGTCGCCGGAGGCCGCGCAGGCGATCACGAAGACGCACGACATCGCGTTCGCCGACCGTCACATGAACACCACCATCGGCGTGCTCACCTTCAACGGCACCGACCTGGTGTTCGGTCCCTACGGCGAGCGGTGGCGGCAGCTCCGCAAG…
Synthetic gene sequences				.
Gene	Gene ID	Note	Sequence
ZmCYP71Z16 (Zx7)	Zm00001d014136	for expression in N. benthamiana	ATGGAGGACAAGGTGCTCCTCGCCGTGGCCATGGTGGCGCTGATCGCCGTCCTCTCCAAGCTCAAGTCGTTGCTCGAGACCAAGCCGAAGCTGAACCTGCCCCCAGGGCCATGGACGCTGCCATTGATCGGCAGCATCCACCACCTCGTCAGCAGCCCGCTGCCCTACCGAGCGATGCGCGAGCTCGCACACAAGCACGGGCCGCTCATGATGCTGTGGCTGGGCGAGGTGCCCACGCTGGTGGTGTCGTCGCCGGAGGCCGCGCAGGCGATCACCAAGACGCACGACGTCACGTTCGCCGACCGTCACATGAACAGCACCGTCGACATACTCACCTTCAACGGCAATGACATAGTGTTCGGGACGTACGGCGAGCAGTGGCGCCAGCTCCGTAAGCTC…

## Sheet: Table S4
Table S4 Primer sequences for site directed mutagenesis for generate ZmTPS9 mutants.
Name	Sequence
W22_T413Del_F	GTCGTACAATACCGTAAGTCGTCAGAAACTG
W22_T413Del_R	GACTTACGGTATTGTACGACTGTCTAACGATGTTG

## Sheet: Table S5
Table S5 Primers used for gene cloning into the pLIFE33 expression vector from cDNA.
Gene	Primer	Sequence
ZmTPS9	plife33_F	ggcttaauaATGGCGCCTCCTCCTC
	plife33_R	ggtttaauTTATTCAGGTATTGGCTCCACGAA
ZmTPS9	pET28b_F	ACGTgctagcATGGCGCCTCCTCCTC
	pET28b_R	CAAAgcggccgcTTATTCAGGTATTGGCTCCACGAA

## Sheet: Table S6
Table S6 Terpene synthase genes from six poaceae species and Arabidopsis thaliana for phylogenetic analyses in this study.
Organism	Gene ID	Uniprot/NCBI accession
Arabidopsis thaliana	AT1G33750	AAF97286.1
Arabidopsis thaliana	AT1G48800	AAG60132.1
Arabidopsis thaliana	AT1G61120	AAO85540.1
Arabidopsis thaliana	AT1G61680	AAO85533.1
Arabidopsis thaliana	AT1G66020	AAG51300.1
Arabidopsis thaliana	AT1G70080	AAB61105.1
Arabidopsis thaliana	AT1G79460	AAC39443.1
Arabidopsis thaliana	AT2G23230	ANM62425.1
Arabidopsis thaliana	AT2G24210	AAD03382.1
Arabidopsis thaliana	AT3G14490	BAB01341.1
Arabidopsis thaliana	AT3G14520	AAO85537.1
Arabidopsis thaliana	AT3G14540	AAO85538.1
Arabidopsis thaliana	AT3G25810	AAO85532.1
Arabidopsis thaliana	AT3G25820	AAU01970.1
Arabidopsis thaliana	AT3G29110	BAB01988.1
Arabidopsis thaliana	AT3G29190	BAB01815.1
Arabidopsis thaliana	AT3G29410	AAO85536.1
Arabidopsis thaliana	AT3G32030	BAB01981.1
Arabidopsis thaliana	AT4G02780	AAA53632.1
Arabidopsis thaliana	AT4G13280	CAB40763.1
Arabidopsis thaliana	AT4G13300	CAB40765.1
Arabidopsis thaliana	AT4G15870	CAA72070.1
Arabidopsis thaliana	AT4G16730	ANM66671.1
Arabidopsis thaliana	AT4G16740	CAB10449.1
Arabidopsis thaliana	AT4G20200	CAA18245.1
Arabidopsis thaliana	AT4G20210	CAA18246.1
Arabidopsis thaliana	AT4G20230	ANM66745.1
Arabidopsis thaliana	AT5G23960	AAO85539.1
Arabidopsis thaliana	AT5G44630	AAX59990.1
Arabidopsis thaliana	AT5G48110	BAB11075.1
Brachypodium distachyon	Bradi1g59690	KQK21250.1
Brachypodium distachyon	Bradi3g15956	KQJ95234.1
Brachypodium distachyon	Bradi3g60316	KQK02091.1
Brachypodium distachyon	Bradi3g14710	KQJ95021.1
Brachypodium distachyon	Bradi5g01797	KQJ81614.1
Brachypodium distachyon	Bradi5g00970	KQJ81472.1
Brachypodium distachyon	Bradi2g08220	KQK03494.2
Brachypodium distachyon	Bradi5g21440	PNT61830.1
Brachypodium distachyon	Bradi5g21383	PNT61825.1
Brachypodium distachyon	Bradi5g01766	PNT60572.1
Brachypodium distachyon	Bradi2g33686	PNT71689.1
Brachypodium distachyon	Bradi3g35027	KQJ98123.1
Brachypodium distachyon	Bradi4g04965	KQJ86367.1
Brachypodium distachyon	Bradi5g01823	KQJ81619.1
Sorghum bicolor	Sobic.007G055700	EES13422.1
Sorghum bicolor	Sobic.007G055600	KXG24531.1
Sorghum bicolor	Sobic.006G211400	EES11408.1
Sorghum bicolor	Sobic.004G019300	EES04394.1
Sorghum bicolor	Sobic.001G339000	OQU92401.1
Sorghum bicolor	Sobic.001G415100	EER92447.2
Sorghum bicolor	Sobic.009G009300	KXG21066.1
Sorghum bicolor	Sobic.001G248600	KXG38534.1
Sorghum bicolor	Sobic.002G002300	KXG34246.1
Sorghum bicolor	Sobic.004G153900	OQU84987.1
Sorghum bicolor	Sobic.005G161200	KXG28747.1
Sorghum bicolor	Sobic.006G211500	KXG27095.1
Sorghum bicolor	Sobic.007G055500	KXG24530.1
Sorghum bicolor	Sobic.007G034700	OQU79856.1
Sorghum bicolor	Sobic.007G187100	OQU80799.1
Sorghum bicolor	Sobic.001G363400	KXG39311.1
Sorghum bicolor	Sobic.006G010100	EES11762.2
Sorghum bicolor	Sobic.005G130100	KXG28502.1
Sorghum bicolor	Sobic.006G247500	OQU82481.1
Sorghum bicolor	Sobic.001G373300	KXG39389.1
Sorghum bicolor	Sobic.001G173000	OQU91400.1
Sorghum bicolor	Sobic.007G133900	EES15026.1
Panicum virgatum	Pavir.9KG112900	KAG2547603.1
Panicum virgatum	Pavir.9KG454600	KAG2551744.1
Panicum virgatum	Pavir.1NG270619	KAG2651740.1
Panicum virgatum	Pavir.2NG123018	KAG2632746.1
Panicum virgatum	Pavir.2KG150300	KAG2641123.1
Panicum virgatum	Pavir.6NG192300	KAG2577606.1
Panicum virgatum	Pavir.7NG404900	AXK78857.1
Panicum virgatum	Pavir.7NG405000	KAG2568674.1
Panicum virgatum	Pavir.9NG385700	AXK78850.1
Panicum virgatum	Pavir.9NG573500	KAG2540571.1
Panicum virgatum	Pavir.9NG595500	KAG2540771.1
Panicum virgatum	Pavir.9NG517400	KAG2540015.1
Panicum virgatum	Pavir.3KG443800	KAG2629671.1
Panicum virgatum	Pavir.1KG250100	KAG2658293.1
Panicum virgatum	Pavir.1KG026700	KAG2655600.1
Panicum virgatum	Pavir.1KG339400	KAG2659251.1
Panicum virgatum	Pavir.1KG382110	KAG2659259.1
Panicum virgatum	Pavir.6KG047135	KAG2581829.1
Panicum virgatum	Pavir.6KG066200	KAG2581840.1
Panicum virgatum	Pavir.6KG124870	KAG2582267.1
Oryza sativa	Os11g0474800	BAD34478.1
Oryza sativa	Os12g0491800	ABH10735.1
Oryza sativa	Os02g0570400	BAC56714.1
Oryza sativa	Os02g0121700	ACF05530.1
Oryza sativa	Os02g0278700	BAD28184.1
Oryza sativa	Os02g0458100	BAS78535.1
Oryza sativa	Os02g0571800	ABH10733.1
Oryza sativa	Os02g0571300	AAQ72565.1
Oryza sativa	Os04g0179700	BAD54751.1
Oryza sativa	Os04g0611800	AAQ72559.1
Oryza sativa	Os04g0345400	BAS88683.1
Oryza sativa	Os04g0612000	BAR72396.1
Oryza sativa	Os04g0341500	BAH92608.1
Oryza sativa	Os04g0342800	BAS88675.1
Oryza sativa	Os04t0344400	BAS88680.1
Oryza sativa	Os04g0178300	BAD42451.1
Oryza sativa	Os07g0218200	ABJ16554.1
Oryza sativa	Os08g0139700	BAT03775.1
Oryza sativa	Os08g0168000	BAT03998.1
Oryza sativa	Os02g0568700	BAS79329.1
Oryza sativa	Os03g0361600	BAS84288.1
Oryza sativa	Os04g0611700	AAQ72562.1
Oryza sativa	Os02g0571100	BAD42452.1
Oryza sativa	Os03g0348200	BAS84180.1
Oryza sativa	Os03g0361700	BAS84289.1
Oryza sativa	Os03g0428200	ABF96736.1
Oryza sativa	Os04g0338400	BAS88651.1
Oryza sativa	Os04g0339500	BAS88656.1
Oryza sativa	Os04g0340300	BAG92502.1
Oryza sativa	Os04g0341800	BAS88667.1
Oryza sativa	Os08g0167800	BAT03997.1
setaria italica	Sevir.1G152700	QJA42371.1
setaria italica	Seita.1G203600	QJA42340.1
setaria italica	Seita.2G144900	QJA42342.1
setaria italica	Seita.2G144400	QJA42341.1
setaria italica	Seita.3G067200	RCV15573.1
setaria italica	Seita.6G068300	QJA42352.1
setaria italica	Seita.6G048900	QJA42349.1
setaria italica	Seita.7G233500	XP_004976776.1
setaria italica	Seita.1G108500	RCV05752.1
setaria italica	Seita.9G262400	XP_012704238.1
setaria italica	Seita.3G313700	QJA42345.1
setaria italica	Seita.3G067100	XP_022681300.1
setaria italica	seita.7G275700	QJA42360.1
setaria italica	Seita.1G203500	QJA42339.1
setaria italica	Seita.8G155600	XP_022684801.1
setaria italica	Seita.8G232200	RCV39533.1
setaria italica	Seita.8G192000	QJA42362.1
setaria italica	Seita.9G405400	QJA42366.1
setaria italica	Seita.7G145900	XP_004978095.1
setaria italica	Seita.6G068100	QJA42351.1
setaria italica	Sevir.6G067100	QJA42390.1
Zea mays	Zm00001d000337	ONM62934.1
Zea mays	Zm00001d002349	ONM14030.1
Zea mays	Zm00001d002350	ONM14042.1
Zea mays	Zm00001d002351	AAO18435.1
Zea mays	Zm00001d004279	ONM18692.1
Zea mays	Zm00001d004484	ONM19013.1
Zea mays	Zm00001d004509	ONM19045.1
Zea mays	Zm00001d015053	AAX99149.1
Zea mays	Zm00001d015054	AAX99150.1
Zea mays	Zm00001d018611	ONM50868.1
Zea mays	Zm00001d024207	AAT70085.1
Zea mays	Zm00001d024208	AQK40798.1
Zea mays	Zm00001d024210	AAT70086.1
Zea mays	Zm00001d024211	AQK40808.1
Zea mays	Zm00001d024234	ABY79206.1
Zea mays	Zm00001d024359	AQK41075.1
Zea mays	Zm00001d024477	AQK41276.1
Zea mays	Zm00001d024478	AAS88571.1
Zea mays	Zm00001d024479	AQK41279.1
Zea mays	Zm00001d024480	AQK41280.1
Zea mays	Zm00001d024481	AAS88572.1
Zea mays	Zm00001d024486	AQK41285.1
Zea mays	Zm00001d024512	AQK41339.1
Zea mays	Zm00001d024514	AQK41341.1
Zea mays	Zm00001d024667	AQK41706.1
Zea mays	Zm00001d024669	AQK41709.1
Zea mays	Zm00001d029139	ONL98033.1
Zea mays	Zm00001d029195	AAX99148.1
Zea mays	Zm00001d029523	ONL98903.1
Zea mays	Zm00001d029648	ONL99283.1
Zea mays	Zm00001d032230	AAS88577.1
Zea mays	Zm00001d032858	ONM06227.1
Zea mays	Zm00001d032961	ONM06421.1
Zea mays	Zm00001d035682	AQK79452.1
Zea mays	Zm00001d037092	AQK82822.1
Zea mays	Zm00001d041082	ONM32346.1
Zea mays	Zm00001d045054	AQL01434.1
Zea mays	Zm00001d047440	ATI25520.1
Zea mays	Zm00001d048867	AQK49070.1
Zea mays	Zm00001d048874	AQK49079.1
Zea mays	Zm00001d049957	AQK51665.1
Zea mays	Zm00001d053916	AQK60700.1
Zea mays	Zm00001d053918	AQK60731.1

## Sheet: Table S7
Table S7 Metabolite levels, including zealexins, kauralexins, and α-santalenoic acid, measured as peak areas in fungal-elicited stem tissues from maize lines in the Goodman Diversity Panel.
Peak area	KA1	KB1	KA2	KB2	KA3	KB3	Total Kauralexins	ZD2	ZD1	ZB1	ZA1	ZC1	α-santalenoic acid
W117HT	149957	180488	219369	63215.2	761220	155654	1.5299e+06	187359	227066	2.65045e+06	2.3656e+06	93961.9	13402.9
GA209	1.2775e+06	1.78366e+06	767290	450613	2.59889e+06	1.08424e+06	7.9622e+06	515056	453238	3.97245e+06	6.52003e+06	144697	115090
NC222	705108	470420	1.19724e+06	405068	2.25792e+06	479200	5.51496e+06	892123	917799	2.63404e+06	1.1384e+07	177866	69692.1
NC230	562065	1.39837e+06	520105	331864	1.85014e+06	669040	5.33159e+06	1.22459e+06	1.33011e+06	4.51899e+06	7.74649e+06	171990	31699.6
NC232	78869.1	1.29667e+06	139524	1.12768e+06	381850	2.33311e+06	5.3577e+06	1.24696e+06	1.19753e+06	8.64102e+06	9.16642e+06	312176	30247.4
NC236	933998	559914	2.18142e+06	756227	8.06287e+06	1.14775e+06	1.36422e+07	1.31957e+06	1.42221e+06	1.21847e+07	1.10303e+07	519125	3416.56
NC238	186565	2.70774e+06	98079.5	420070	474945	1.12187e+06	5.00927e+06	606901	715486	3.90162e+06	1.12918e+07	183675	11269
Ab28A	193178	883585	436603	861060	611596	777069	3.76309e+06	555808	576431	4.12976e+06	8.35105e+06	198068	3124.24
VaW6	3.24511e+06	1.6853e+06	2.1855e+06	565806	3.51972e+06	708971	1.19104e+07	217124	713217	5.79926e+06	1.05574e+07	244298	2661
Va17	3.10337e+06	450193	3.96598e+06	293991	1.36209e+07	146940	2.15814e+07	2.19337e+06	2.47656e+06	1.3897e+07	1.62474e+07	563940	178.258
Va59	1.05018e+06	3.26279e+06	581403	1.20297e+06	3.39988e+06	3.06985e+06	1.25671e+07	944100	1.0534e+06	6.97887e+06	8.43921e+06	287724	265.325
C103	2.72114e+06	1.73731e+06	2.38377e+06	710653	7.10183e+06	885621	1.55403e+07	1.78098e+06	1.84526e+06	563991	1.63602e+07	39802.7	3354.17
Oh43	125984	6.4801e+06	79933.4	837912	225632	2.41835e+06	1.01679e+07	730529	781327	5.39936e+06	1.21404e+07	181823	580.745
Wf9	740624	1.37356e+06	1.61012e+06	1.67619e+06	5.35624e+06	1.92621e+06	1.2683e+07	1.0295e+06	1.63487e+06	7.6692e+06	1.23635e+07	277420	763.608
A634	817170	1.27311e+06	585399	450986	1.89392e+06	807680	5.82827e+06	233098	250973	2.48947e+06	7.86178e+06	125862	666.987
A635	784801	1.46787e+06	590072	374038	864257	346028	4.42706e+06	289330	406396	1.76445e+06	7.51109e+06	59873.3	312.55
C123	1.02984e+06	449310	1.27578e+06	320981	1.96692e+06	251059	5.29389e+06	165502	717670	1.75365e+06	9.37737e+06	74816.4	238780
CI64	62160.6	6.17083e+06	25029.7	266569	113223	1.05254e+06	7.69035e+06	218115	259812	4.13486e+06	2.24834e+06	188854	969.947
H95	1.94468e+06	1.39477e+06	1.02461e+06	258781	2.04288e+06	282411	6.94813e+06	807045	595947	5.29925e+06	8.54424e+06	286493	34815.1
Oh7B	131469	1.18723e+06	83019.2	253820	320306	542482	2.51833e+06	424173	605471	1.90634e+06	1.41489e+07	76005.8	163572
R168	1.5418e+06	1.71788e+06	1.02352e+06	650566	4.4863e+06	211214	9.63128e+06	668833	789694	4.61082e+06	1.0823e+07	172107	58422.3
Tx303	814260	261339	647810	74222.6	1.19214e+06	61258.1	3.05103e+06	329659	497156	2.66058e+06	5.42091e+06	115562	86425.9
Va22	1.00288e+06	186139	1.26519e+06	122509	3.86596e+06	103575	6.54625e+06	920027	978966	7.98147e+06	1.34813e+07	254746	177687
W182B	1.17479e+06	704481	2.1436e+06	242191	2.45874e+06	140055	6.86385e+06	307294	293828	1.43074e+06	6.14692e+06	53457.3	7321.04
Mt42	82968.6	4.98183e+06	0	0	422.198	0	5.06522e+06	1.14804e+06	1.20178e+06	7.16437e+06	1.58481e+07	294932	1721.23
CM37	622908	622086	1.02834e+06	597668	1.94754e+06	121396	4.93994e+06	383153	562826	237822	1.26919e+07	18077.3	22553.5
CI31A	402601	622517	478318	423725	1.35781e+06	33767.2	3.31874e+06	152468	314193	1.57736e+06	3.82813e+06	88377.5	4676.57
A188	1.41157e+06	3.21989e+06	895316	579950	1.16692e+06	50714.9	7.32437e+06	313412	326729	2.32589e+06	5.88909e+06	120414	2647.6
K55	244467	336671	559720	204043	1.69747e+06	52178.9	3.09455e+06	312590	416108	1.90397e+06	3.1562e+06	63533	43439.3
Tx601	1.98227e+06	373067	475363	33138.1	1.12004e+06	119295	4.10317e+06	220773	178040	930924	1.65481e+06	54881.7	8603.66
A239	2.46176e+06	3.52043e+06	729290	534133	3.65088e+06	182715	1.10792e+07	2.79799e+06	3.08089e+06	1.32644e+07	1.73771e+07	406737	7886.31
A556	2.53636e+06	1.03046e+06	1.0843e+06	798831	1.29757e+07	718170	1.91439e+07	1.55668e+06	1.38562e+06	9.2847e+06	8.1605e+06	261056	202339
A680	2.26541e+06	806972	2.10171e+06	422205	2.58304e+06	362524	8.54187e+06	602933	608216	3.63361e+06	6.84088e+06	179298	4631.59
IDS28	489258	336941	1.73484e+06	795576	6.0888e+06	332708	9.77813e+06	1.97064e+06	2.29968e+06	1.10291e+07	1.0776e+07	468203	531.572
IDS69	1.68821e+06	455553	1.56679e+06	100341	4.22734e+06	293735	8.33197e+06	274887	472102	1.90696e+06	5.86155e+06	75501.8	1122.56
IDS91	2.57978e+06	571645	1.0151e+06	66347.5	2.62455e+06	97500.1	6.95491e+06	141850	164461	868797	2.37413e+06	37453.1	4954.15
MS153	396691	1.28259e+06	265197	244720	633851	439855	3.26291e+06	321458	266106	1.24298e+06	7.3077e+06	48424.4	9830.12
MS1334	54838.7	2.5166e+06	33348.7	864358	149599	3.60179e+06	7.22053e+06	480448	966650	9.12563e+06	1.07583e+07	194976	1789.06
Va99	443257	1.11715e+06	741109	449172	1.75093e+06	49876.2	4.55149e+06	876104	857032	2.99304e+06	5.07671e+06	204575	501.763
CI 3A	54036.6	3.47003e+06	58985.4	1.33872e+06	216362	2.05528e+06	7.19341e+06	700226	1.18797e+06	6.88436e+06	7.20577e+06	241136	1297.08
CI 187-2	343409	732203	431285	420876	1.66816e+06	624556	4.22049e+06	720120	860778	4.07494e+06	9.55637e+06	143547	72300.3
B2	356887	262282	970504	268189	1.61111e+06	60235.3	3.52921e+06	250638	228024	2.15518e+06	3.62672e+06	177506	4496.04
33-16	466089	893938	1.44463e+06	1.47686e+06	7.27167e+06	171613	1.17248e+07	2.62752e+06	3.08582e+06	1.14766e+07	1.39037e+07	266760	3928.77
H49	703441	1.52165e+06	1.18875e+06	890611	3.80024e+06	162104	8.2668e+06	696010	1.56509e+06	5.75225e+06	1.15961e+07	190716	3680.83
Ill.Hy	360328	1.6455e+06	459433	297762	1.82308e+06	53542.5	4.63964e+06	557120	767383	6.9882e+06	6.4689e+06	202407	1051.41
CMV3	4.90012e+06	2.08219e+06	1.36636e+06	289111	5.69484e+06	355222	1.46878e+07	321944	661248	9.51154e+06	8.52643e+06	324904	96.17
A6	539925	545704	715187	534590	1.55135e+06	500530	4.38728e+06	588332	740480	4.47185e+06	8.94735e+06	140625	66793.3
A441-5	58549.3	4.99931e+06	59784.7	1.39086e+06	85528.4	2.80848e+06	9.40252e+06	727559	811416	5.4627e+06	7.49602e+06	207440	1176.53
B73Htrhm	695634	363981	571144	95582.3	1.2862e+06	72723.3	3.08527e+06	277595	272607	1.86478e+06	2.89163e+06	91052.4	999.948
B164	406079	170130	1.93982e+06	362219	1.67673e+06	76342.5	4.63132e+06	122089	159594	1.25732e+06	2.18893e+06	70989.5	17886.5
CH9	1.55983e+06	4.49963e+06	872076	507892	1.94389e+06	59583.1	9.4429e+06	1.07552e+06	1.17686e+06	5.6083e+06	1.18299e+07	227263	704.496
CH701-30	680305	3.26553e+06	850965	1.03383e+06	4.68012e+06	3.61772e+06	1.41285e+07	1.92878e+06	1.9159e+06	8.79225e+06	1.0467e+07	273163	659.28
CM7	1.27817e+06	1.53737e+06	1.1588e+06	460573	2.19333e+06	686941	7.31517e+06	658838	629349	567191	1.41401e+07	32225.8	13069.1
CML 5	2.80845e+06	384087	981993	57055.9	2.26965e+06	65698.3	6.56693e+06	304396	640512	1.77503e+06	3.91438e+06	67818.4	979.81
CML 61	1.2751e+06	435752	828460	143182	2.01489e+06	132414	4.8298e+06	613604	536364	1.03647e+06	5.86961e+06	60705.5	1042.91
CML 91	1.47046e+06	430573	917604	83492.2	2.30934e+06	114326	5.3258e+06	351890	533153	1.91807e+06	5.17375e+06	86748.5	10564.4
CML 92	1.42612e+06	721635	310939	86232.2	786967	45074.5	3.37697e+06	433151	425856	3.07333e+06	7.14784e+06	103321	15784.4
CML 103	773053	145949	1.05475e+06	68669.1	5.26304e+06	85550.9	7.39102e+06	1.54431e+06	1.72691e+06	6.8073e+06	6.37391e+06	286767	1407.34
CML 157Q	232350	2.02606e+06	149886	353617	576178	1.20351e+06	4.5416e+06	208668	284840	2.07934e+06	1.97364e+06	86459.2	5082.1
CML 158Q	177880	251107	153899	49673	814077	324188	1.77082e+06	413272	415795	1.17985e+06	6.37612e+06	78263.6	22081.6
CML 218	155850	2.31706e+06	115954	478247	540862	1.89156e+06	5.49953e+06	849338	1.16116e+06	7.38385e+06	1.43041e+07	198488	72904.3
CML 220	2.33281e+06	2.0452e+06	922737	273248	4.09099e+06	540008	1.0205e+07	1.12659e+06	1.08438e+06	5.20377e+06	1.14507e+07	205013	194797
CML 258	250422	318547	127880	30912.7	614879	150821	1.49346e+06	92701.9	94835.6	577495	769813	44239.3	6979.17
CML 261	462649	472870	390700	143917	1.68816e+06	255788	3.41408e+06	377393	518145	1.97303e+06	6.09219e+06	92842	28456.4
CML 281	756747	343931	692786	191439	1.58362e+06	193003	3.76152e+06	623950	687498	965687	1.11422e+07	57527.1	781.116
CML 311	1.27108e+06	2.91203e+06	715316	527957	3.04612e+06	1.17759e+06	9.65009e+06	661781	1.26957e+06	1.03023e+07	1.64271e+07	205384	3534.92
CML 314	714162	1.79607e+06	303566	171455	1.23378e+06	372271	4.59131e+06	633401	1.26763e+06	6.29913e+06	1.41711e+07	213160	39300
CML 321	286614	184421	435682	86426.4	1.36258e+06	103097	2.45882e+06	334174	419852	1.55342e+06	2.81131e+06	75182	1232.23
CML 322	531384	1.27737e+06	509074	625495	1.59838e+06	801581	5.34329e+06	515399	402663	1.95609e+06	5.14049e+06	78421.5	20343.5
CML 323	67662.7	1.31275e+06	58413.1	1.4042e+06	181224	2.35305e+06	5.3773e+06	798063	970500	6.51553e+06	1.47417e+07	220620	28085.3
CML 328	119466	562603	159876	335285	713028	872985	2.76324e+06	803191	839651	4.17171e+06	3.58478e+06	131522	94318.3
CML 331	302782	1.00126e+06	433952	1.01015e+06	1.41073e+06	1.43646e+06	5.59534e+06	796772	892106	3.76366e+06	5.35632e+06	156383	60139.1
CML 332	624364	1.93574e+06	639414	1.31162e+06	2.29037e+06	2.41822e+06	9.21972e+06	1.13145e+06	1.29289e+06	9.19228e+06	8.00398e+06	284949	142059
CML 333	1.16408e+06	793370	1.47353e+06	322420	4.17536e+06	373390	8.30214e+06	602750	1.17675e+06	1.27713e+07	1.62051e+07	257002	75121.2
CML 341	439528	269291	682456	134216	1.66262e+06	190183	3.37829e+06	277695	308968	1.67518e+06	3.94494e+06	99981.7	12131.9
CO106	1.94569e+06	1.25388e+06	2.27182e+06	595395	9.02785e+06	926975	1.60216e+07	2.2095e+06	2.23698e+06	1.43252e+07	1.10873e+07	536002	1395.08
CO125	5.01565e+06	1.99956e+06	2.43803e+06	520225	6.27717e+06	848072	1.70987e+07	1.37364e+06	1.94526e+06	1.51403e+07	1.42469e+07	590156	181889
CO255	957315	770833	1.99249e+06	857100	1.12799e+07	1.44683e+06	1.73045e+07	550651	586977	3.82836e+06	5.43175e+06	103005	894.56
D940Y	511929	455743	1.02696e+06	341198	4.08175e+06	693034	7.11062e+06	826810	751618	1.34883e+06	1.17868e+07	53505	8387.82
E2558W	114647	3.02483e+06	114626	1.14656e+06	326392	3.40901e+06	8.13607e+06	1.66495e+06	2.04581e+06	1.10835e+07	1.17018e+07	243990	4380.58
EP1	139875	1.02539e+06	125533	3.8516e+06	269658	5.11105e+06	1.05231e+07	1.33258e+06	1.61374e+06	6.28612e+06	9.60958e+06	245380	42412.7
GT112	385627	2.65863e+06	294667	780571	1.45081e+06	1.7206e+06	7.2909e+06	1.23772e+06	1.68518e+06	6.57474e+06	1.41577e+07	224791	7468.55
H91	1.0491e+06	1.44987e+06	866093	376842	2.42343e+06	549159	6.7145e+06	925831	1.05187e+06	3.68448e+06	1.23511e+07	106639	2442.17
Il 101T	237911	748002	131808	114073	661627	260983	2.1544e+06	150438	235521	1.73468e+06	3.64279e+06	58786.5	2355.62
K64	23243.5	1.57727e+06	37134.7	932762	68564.6	963673	3.60264e+06	649284	708161	3.39518e+06	3.62646e+06	160040	188.974
K148	206685	486662	978463	916055	2.69883e+06	1.213e+06	6.4997e+06	786052	1.42529e+06	6.01103e+06	4.55881e+06	200803	131993
Ki3	57795.6	826365	103645	1.22879e+06	320883	671702	3.20918e+06	212421	257963	1.31504e+06	1.63457e+06	247530	7243.77
Ki11	167056	118642	2.62451e+06	372924	1.37447e+06	173469	4.83107e+06	306815	346669	1.42978e+06	1.82614e+06	122188	23495.2
Ki21	235353	129772	1.88995e+06	169308	518316	79810.3	3.02251e+06	141956	78265.6	212079	1.53921e+06	30197.7	1449.53
Ki43	81743.9	118735	191780	86133.9	887757	262310	1.62846e+06	287947	471616	3.92084e+06	1.15192e+07	82200.8	6290.58
KUI2007	1.36868e+06	2.66108e+06	460861	262864	3.06906e+06	950689	8.77324e+06	891096	1.27054e+06	1.06014e+07	1.72142e+07	216432	51183.4
KUI2021	504066	833108	514456	271139	3.02923e+06	558557	5.71056e+06	1.91395e+06	2.32238e+06	6.14609e+06	1.6656e+07	130461	41175.2
Ky21	1.30608e+06	563181	771316	83596.9	1.25039e+06	107749	4.08231e+06	425929	579626	3.0645e+06	8.12073e+06	104130	6414.3
L578	71266.3	875557	43432	967459	144038	2.5736e+06	4.67536e+06	1.27939e+06	1.54011e+06	8.44838e+06	1.29688e+07	203110	6230.05
M162W	48853.6	1.98707e+06	23684.1	419232	100825	594176	3.17384e+06	77133.9	118032	1.79454e+06	1.20888e+06	97364.5	3232.32
Mo.G	41528.5	6.61411e+06	18015.3	522991	44402.3	2.31622e+06	9.55727e+06	2.27602e+06	2.25612e+06	3.97798e+06	1.73855e+07	117323	1308.44
N6	25665.8	1.32133e+06	31304.2	576989	61169.3	809370	2.82582e+06	257885	366235	2.38192e+06	3.16245e+06	82453.8	17411.2
NC260	1.27603e+06	2.20119e+06	964161	569801	2.05799e+06	582221	7.65139e+06	1.41116e+06	1.86357e+06	4.7628e+06	1.71494e+07	148358	2535.79
NC290A	406966	993448	860171	861175	3.47e+06	1.73897e+06	8.33074e+06	736730	766926	7.28145e+06	9.46559e+06	206769	26279.2
NC294	311732	390977	204267	150661	519581	231127	1.80834e+06	80074.1	72020.7	1.01275e+06	1.59647e+06	89021.8	10178.2
NC296	42769.5	2.40188e+06	46141.8	292281	133773	1.21081e+06	4.12766e+06	384090	419560	4.08415e+06	6.0918e+06	132657	41255.9
NC296A	46839.8	2.73501e+06	48491.8	711230	129879	2.14182e+06	5.81327e+06	759419	910049	4.57318e+06	8.5093e+06	190287	24605.3
NC300	54178.7	1.5989e+06	49174.8	278429	118774	632647	2.7321e+06	241585	387723	1.83731e+06	6.74851e+06	74232.9	52343.5
NC302	1.46735e+06	833441	442509	162553	1.4133e+06	307575	4.62672e+06	188032	181609	1.17644e+06	2.75697e+06	55465.1	27197.5
NC304	41625	1.99204e+06	60952.6	2.34692e+06	121782	2.76681e+06	7.33013e+06	1.48797e+06	1.74923e+06	1.07261e+07	1.37849e+07	294463	72658.6
NC306	1.18054e+06	363442	823218	148472	3.57771e+06	340861	6.43424e+06	572974	529037	6.00223e+06	8.69425e+06	184171	4303.39
NC310	614548	286729	584826	103757	1.39968e+06	138888	3.12843e+06	291799	354994	4.07695e+06	5.99767e+06	161559	52468.3
NC318	1.36677e+06	906140	812440	198645	1.42014e+06	227682	4.93182e+06	152774	332540	2.19542e+06	2.17114e+06	63029.4	14393.5
NC320	1.71748e+06	1.06968e+06	600560	120186	1.35454e+06	198140	5.06058e+06	235174	415205	2.57863e+06	4.02237e+06	89765.6	21914
NC324	993759	231348	1.79349e+06	228718	3.78338e+06	276023	7.30672e+06	1.0222e+06	992795	7.34468e+06	1.13602e+07	307033	49181.5
NC326	480584	184365	2.07627e+06	255347	1.07355e+06	187600	4.25772e+06	107667	131478	1.48621e+06	1.57106e+06	236612	2265.89
NC328	503765	233936	478654	73142.2	1.21399e+06	149753	2.65324e+06	384681	425940	5.04848e+06	6.57265e+06	180228	26939.6
NC336	52614.5	1.11972e+06	49474.1	1.36501e+06	80712	1.26488e+06	3.93241e+06	130764	169186	1.30845e+06	1.90099e+06	112316	17226.7
NC338	1.21134e+06	2.08278e+06	772991	427358	2.43732e+06	1.049e+06	7.98078e+06	882593	1.02574e+06	1.24103e+07	1.28781e+07	347047	49083.2
NC340	55615.1	369233	149628	502134	141379	515836	1.73382e+06	65191.6	67611.1	1.43492e+06	670140	123650	3696.88
NC344	483598	690155	2.14956e+06	1.73818e+06	2.73555e+06	1.39727e+06	9.19431e+06	706491	942888	6.97477e+06	9.79296e+06	253191	1213.7
NC346	44333.2	1.90952e+06	52022.1	2.16472e+06	118735	2.32276e+06	6.61208e+06	432008	628170	3.98894e+06	4.73621e+06	215825	28336.4
NC348	2.55007e+06	658785	1.92838e+06	265108	5.54856e+06	470589	1.14215e+07	295703	331636	2.62859e+06	2.58119e+06	131807	34636.8
NC352	80838.2	3.51305e+06	77050.7	882633	133196	884191	5.57096e+06	188798	246355	1.48739e+06	3.55761e+06	72628.3	35770.1
NC362	645592	1.34089e+06	926947	905531	4.80591e+06	2.20951e+06	1.08344e+07	784398	742981	5.30691e+06	5.31641e+06	196963	448.653
NC364	657524	1.93254e+06	667836	1.12761e+06	2.91937e+06	2.20688e+06	9.51176e+06	425822	673040	1.02954e+07	7.06172e+06	268743	5304.65
NC366	1.11603e+06	971936	1.87684e+06	533376	3.137e+06	519081	8.15426e+06	311591	735993	2.55256e+06	5.19186e+06	201844	52525.4
NC368	1.38421e+06	608664	1.20135e+06	225836	2.71037e+06	290155	6.42059e+06	418985	533526	2.45681e+06	1.09449e+07	133312	3619.75
Oh43E	117722	4.03558e+06	135465	722357	293721	3.12799e+06	8.43284e+06	643088	518647	3.28803e+06	1.10509e+07	104580	1468.8
Pa762	22549.7	2.23694e+06	34652.4	1.62576e+06	102017	3.28899e+06	7.31091e+06	279600	278027	2.30767e+06	2.0376e+06	139620	3543.57
Pa875	1.10396e+06	650328	1.80335e+06	917497	5.18405e+06	955989	1.06152e+07	1.79698e+06	2.23324e+06	1.11628e+07	1.817e+07	459306	47013.4
SA24	682597	295693	708805	154544	3.60519e+06	344124	5.79095e+06	182367	602262	4.03652e+06	4.24224e+06	155732	1198.43
SC55	372418	827524	385105	403791	1.27214e+06	727633	3.98861e+06	319098	327634	4.70775e+06	4.05865e+06	165322	2915.04
T234	24496.4	1.96042e+06	25191.8	342994	67832.4	1.65953e+06	4.08046e+06	257201	683378	6.12139e+06	1.04927e+07	132812	645.923
U267Y	128152	280634	1.51351e+06	1.40438e+06	1.14688e+06	758300	5.23186e+06	104266	136502	871715	1.05114e+06	80580.3	17336.2
Va14	672693	168671	1.09474e+06	139026	3.25029e+06	172596	5.49802e+06	480967	650649	3.65698e+06	7.4853e+06	135645	468.333
Va85	864258	917858	669083	287811	1.41363e+06	402499	4.55514e+06	641059	674969	1.59121e+06	9.98812e+06	54449.3	0
Yu796	941053	1.31677e+06	735960	644197	3.07217e+06	1.37866e+06	8.08882e+06	891995	703619	2.41905e+06	7.45459e+06	92338.5	12460.7
CML 11	507500	731473	556631	584058	1.53448e+06	871651	4.78579e+06	171522	217641	2.02666e+06	1.44748e+06	97851.3	19625.8
Ki14	780896	1.32457e+06	1.1329e+06	786557	2.23789e+06	1.32465e+06	7.58746e+06	561465	689470	6.59027e+06	5.44494e+06	194319	55888.1
Ki44	1.10849e+06	1.66266e+06	338467	445325	1.7169e+06	1.69991e+06	6.97174e+06	424879	493146	4.67005e+06	5.97895e+06	141289	18514.9
CML 69	621461	855246	204692	91044.3	1.18822e+06	467731	3.42839e+06	628294	680265	2.8388e+06	3.93332e+06	89799	47344.8
CML 77	345483	939121	389262	305350	1.11897e+06	726642	3.82483e+06	309064	715324	7.45392e+06	8.90943e+06	198594	17288.1
P39	445371	906001	300273	214895	1.04801e+06	407588	3.32214e+06	88243.3	231010	1.83282e+06	1.79795e+06	65477.9	7616.67
IA2132	874215	2.62893e+06	1.32893e+06	1.326e+06	4.13954e+06	3.06856e+06	1.33662e+07	352905	537402	1.01609e+07	3.76638e+06	406668	1152.68
CI 91B	175454	491464	203976	186337	1.16842e+06	484768	2.71042e+06	417087	590289	7.67411e+06	8.29777e+06	194662	59593
CI 7	178046	157028	350029	162298	1.38641e+06	231853	2.46566e+06	409959	500879	3.32327e+06	3.83277e+06	98213.9	2445.37
CI90C	158253	1.48255e+06	124213	253835	316093	581419	2.91636e+06	203661	285236	3.08535e+06	3.5748e+06	99086.4	35309.1
38-11	955072	673274	505350	194139	2.39047e+06	395909	5.11421e+06	558848	475943	2.45352e+06	8.56779e+06	85116.4	2704.42
A214N	91018.5	2.01828e+06	170963	610167	340643	1.16415e+06	4.39522e+06	313424	623389	3.73355e+06	1.35032e+07	117986	66269
CI28A	210627	667777	267967	218052	778777	503258	2.64646e+06	735970	1.09394e+06	6.64339e+06	1.33295e+07	149505	121215
CI 21E	338162	2.52383e+06	183760	331342	587859	792739	4.75769e+06	346908	495990	1.9679e+06	5.62424e+06	70328.3	43742.4
F6	412924	689228	862041	824659	2.97547e+06	1.80254e+06	7.56686e+06	478821	666978	5.00268e+06	4.47672e+06	198323	6777.88
Oh40B	765928	796614	401513	176378	1.48472e+06	414832	4.03998e+06	708820	598292	2.94227e+06	5.15716e+06	121769	63125
K4	1.34986e+06	3.7762e+06	2.10344e+06	2.19883e+06	5.32261e+06	4.524e+06	1.92749e+07	1.70709e+06	1.81777e+06	1.1118e+07	1.30608e+07	371762	143393
W22	6.67093e+06	8.78616e+06	2.34737e+06	1.38149e+06	6.62029e+06	2.35896e+06	2.81652e+07	1.30133e+06	1.59397e+06	1.42082e+07	1.43143e+07	373751	111559
M14	576008	2.44252e+06	686328	526222	1.36392e+06	888242	6.48324e+06	557724	629798	4.30728e+06	1.02666e+07	156230	54741
R177	6.9641e+06	4.50891e+06	1.54953e+06	349921	1.00992e+07	1.33634e+06	2.4808e+07	2.59787e+06	2.40159e+06	1.37955e+07	1.4217e+07	351361	15270.8
4226	1.92011e+06	1.29409e+06	863883	247173	2.74305e+06	655127	7.72343e+06	829997	998554	3.57633e+06	9.41246e+06	145112	43379.9
SC 213R	647129	2.49857e+06	976862	1.3892e+06	3.15403e+06	2.25831e+06	1.09241e+07	2.1936e+06	2.3758e+06	1.34865e+07	1.6358e+07	483639	75915.4
SC 357	500726	1.49308e+06	908239	1.49584e+06	3.25239e+06	2.59843e+06	1.02487e+07	979745	2.00365e+06	1.24766e+07	9.77211e+06	435218	32024.1
B10	97489.1	1.82634e+06	92548.4	1.75357e+06	206976	2.76489e+06	6.74182e+06	1.37681e+06	1.88833e+06	6.89549e+06	1.69275e+07	205401	95486.6
I 205	824127	465350	4.16553e+06	806722	4.36385e+06	1.00543e+06	1.1631e+07	558821	648215	5.8002e+06	5.57526e+06	399861	104493
L317	1.64065e+06	709113	1.44091e+06	262588	6.44982e+06	553681	1.10568e+07	2.83905e+06	2.43804e+06	1.0313e+07	1.5053e+07	231626	28135.7
SG 18	3.1573e+06	1.28306e+06	1.48002e+06	569577	4.68095e+06	820324	1.19912e+07	710401	1.21076e+06	7.70538e+06	1.75828e+07	196370	173060
A659	76286.3	2.43985e+06	51341.5	1.96877e+06	134680	2.1475e+06	6.81843e+06	684691	982985	5.65903e+06	1.23621e+07	224161	2937.52
Tzi 8	3.63259e+06	759743	1.57947e+06	333862	5.74303e+06	698744	1.27474e+07	846968	964425	5.0524e+06	8.97863e+06	167765	130748
Tzi 9	403131	961919	139472	103077	1.18249e+06	729956	3.52004e+06	2.39522e+06	2.2091e+06	8.76457e+06	1.50975e+07	227508	39301.1
Tzi 10	93820.1	3.79329e+06	122056	1.14264e+06	209632	3.77211e+06	9.13355e+06	758186	725144	4.60851e+06	1.34183e+07	143533	275563
Tzi 18	243320	816879	305143	456083	557445	583841	2.96271e+06	246931	356563	1.98143e+06	3.08569e+06	77456.6	55483.8
NC264	6.5574e+06	7.487e+06	1.05033e+06	286203	3.22364e+06	536884	1.91415e+07	824947	921802	1.17202e+07	9.07367e+06	290636	70950.4
SD44	712861	562977	2.39687e+06	675780	6.4749e+06	954573	1.1778e+07	1.5855e+06	2.15918e+06	1.20121e+07	1.39782e+07	441466	56118.2
NC262	750358	2.1989e+06	861241	1.52206e+06	3.43377e+06	2.61235e+06	1.13787e+07	857553	784030	1.09862e+07	1.13356e+07	342337	35029.8
Tzi 11	1.38398e+06	547585	729781	134730	916870	92392.1	3.80534e+06	504524	898784	4.13807e+06	1.68429e+07	146946	80421.8
Tzi 16	1.89966e+06	633262	3.97167e+06	608371	9.17834e+06	670050	1.69613e+07	2.088e+06	1.81677e+06	1.30226e+07	1.31129e+07	561314	59336.7
Mp339	1.77058e+06	660700	1.30439e+06	181540	4.0469e+06	176910	8.14102e+06	1.39434e+06	1.75191e+06	1.11759e+07	1.11304e+07	312697	42966.6
B64	1.93314e+06	992066	1.51346e+06	242846	3.20223e+06	375230	8.25898e+06	925688	1.52162e+06	7.89921e+06	1.66457e+07	247460	128623
Mo18W	164947	106664	1.11735e+06	148162	1.01903e+06	125438	2.68159e+06	220533	305439	1.59885e+06	2.26947e+06	143070	8415.03
B52	199963	1.35915e+06	370142	2.44743e+06	1.20762e+06	2.80148e+06	8.3858e+06	624046	1.55278e+06	1.14272e+07	1.69266e+07	300622	209330
B14A	312043	1.3743e+06	365939	724781	904096	813227	4.49438e+06	691846	1.08892e+06	4.93919e+06	1.30479e+07	151266	11326
B68	203399	893210	200007	356306	515359	559467	2.72775e+06	664774	979787	3.15311e+06	1.22753e+07	123358	79393.4
B37	1.84562e+06	1.11717e+06	1.34079e+06	415170	4.27174e+06	732270	9.72276e+06	387657	474301	5.78739e+06	6.77074e+06	219374	3519.33
B46	31833.5	2.60461e+06	24839.9	630703	79006.3	1.57483e+06	4.94582e+06	401106	695544	4.84521e+06	1.41527e+07	206517	6050.2
B57	39812.5	1.57099e+06	65751.7	902346	155227	3.40182e+06	6.13594e+06	462159	678849	4.54879e+06	1.25127e+07	141221	24965.6
B73	1.0557e+06	416545	2.10312e+06	320999	4.19382e+06	636326	8.72651e+06	159791	208139	1.6809e+06	1.70405e+06	138103	4392.64
B76	1.43049e+06	759073	924963	166450	3.3465e+06	340551	6.96803e+06	881053	1.16381e+06	6.42868e+06	1.11332e+07	224316	9228.89
ND246	1.74013e+06	820413	1.36247e+06	224233	1.7272e+06	286311	6.16076e+06	139809	113503	1.71287e+06	1.31865e+06	94360.5	3127.56
T8	1.06253e+06	312235	1.20424e+06	158365	4.3988e+06	388962	7.52513e+06	296028	267277	3.92001e+06	2.84582e+06	160505	46526.2
T232	1.36517e+06	480582	1.61075e+06	219898	2.91976e+06	276897	6.87305e+06	395730	548833	4.28185e+06	8.8689e+06	149691	11566.8
NC250	979714	802324	1.13475e+06	429089	3.16307e+06	788489	7.29743e+06	456411	572500	1.15571e+07	1.10937e+07	356157	1915.34
DE811	330928	368935	160195	73706.7	833264	317722	2.08475e+06	149338	176404	2.04029e+06	2.71381e+06	89902.6	1985.13
N192	1.4305e+06	1.37205e+06	1.12506e+06	445251	3.42943e+06	808864	8.61115e+06	553152	599332	5.02461e+06	6.90324e+06	182621	6348.78
OC1	344085	1.23802e+06	1.0821e+06	1.80872e+06	2.80115e+06	2.73776e+06	1.00118e+07	1.15526e+06	889312	741591	1.58302e+07	120096	20418.2
OC7	3.20488e+06	629566	880445	79208.7	5.40242e+06	223949	1.04205e+07	245909	423391	4.1124e+06	5.82368e+06	132989	3362.26
Mo1W	270246	719016	1.11318e+06	1.23111e+06	3.22945e+06	2.12304e+06	8.68605e+06	1.32303e+06	2.33361e+06	7.67345e+06	1.69813e+07	332018	3132.89
Ia5125	420932	1.58651e+06	410178	348028	555552	451863	3.77306e+06	166917	160796	938577	2.74631e+06	31368	9863.86
Ky228	1.1446e+06	364328	967055	144855	3.01794e+06	194939	5.83372e+06	1.0118e+06	1.13091e+06	5.13441e+06	1.70306e+07	140894	33360.8
Ms71	2.22792e+06	3.78306e+06	391835	266488	1.58384e+06	444002	8.69714e+06	340262	467883	3.37853e+06	8.83072e+06	106073	4692.63
A554	3.19794e+06	1.87952e+06	2.57717e+06	704026	6.26685e+06	1.04138e+06	1.56669e+07	717245	984555	1.13099e+07	1.18919e+07	300640	1402.1
A619	53717.4	3.70051e+06	31368.7	397118	115756	1.7032e+06	6.00167e+06	502786	466545	2.98585e+06	1.00157e+07	84067.5	10176.6
A632	663433	2.30324e+06	363318	623990	1.56823e+06	1.27674e+06	6.79896e+06	840061	1.31751e+06	5.56203e+06	1.71654e+07	148998	9203.03
A654	1.80449e+06	1.72706e+06	1.3068e+06	565394	2.79052e+06	806826	9.00109e+06	984097	1.46882e+06	7.74283e+06	1.40037e+07	209019	1350.44
A679	351559	131293	839482	171877	1.82041e+06	196845	3.51147e+06	261522	268322	2.35671e+06	3.68417e+06	111183	36310.5
A682	2.37648e+06	1.15786e+06	1.83411e+06	430033	5.08365e+06	490081	1.13722e+07	1.45536e+06	1.71624e+06	446565	2.26495e+07	26698.6	29031.3
Mo24W	3.10349e+06	6.814e+06	740547	470042	4.11413e+06	1.84195e+06	1.70842e+07	1.29569e+06	1.50639e+06	1.04588e+07	1.72952e+07	168702	24863.3
Pa91	1.50178e+06	3.95853e+06	480710	336533	1.49201e+06	786506	8.55607e+06	639755	756214	3.89896e+06	1.31868e+07	102927	6688.71
CI66	836273	1.69371e+06	765616	292636	1.96325e+06	734604	6.28609e+06	727020	931642	5.44622e+06	1.01775e+07	153382	59972.6
Va26	2.66152e+06	1.15424e+06	491841	112611	2.32612e+06	276870	7.02321e+06	614206	808282	3.49202e+06	1.572e+07	75591.4	10246.9
Va35	1.08366e+06	1.71086e+06	1.10703e+06	1.14084e+06	3.62032e+06	1.88103e+06	1.05437e+07	478981	407043	4.32282e+06	3.74517e+06	164116	29672.8
W64A	680731	1.26887e+06	1.51266e+06	845571	2.86268e+06	1.30585e+06	8.47636e+06	814731	1.317e+06	6.37886e+06	1.23261e+07	254314	108901
W153R	46871.1	1.65693e+06	88757.9	870858	149551	773791	3.58676e+06	91369	110939	2.74894e+06	1.6227e+06	284549	11831.6
R229	817054	226053	1.82722e+06	240338	5.16334e+06	413979	8.68798e+06	644152	700264	4.42965e+06	5.87194e+06	201466	1784.55
B103	1.26078e+06	385376	1.357e+06	226584	4.17453e+06	353050	7.75731e+06	1.59603e+06	1.88716e+06	1.30426e+07	1.25326e+07	369733	7384.04
B105	1.72734e+06	2.41736e+06	998871	430545	4.76783e+06	1.37624e+06	1.17182e+07	938001	1.10649e+06	1.1143e+07	1.17973e+07	315183	13933.5
CML 38	1.14911e+06	843898	1.25794e+06	474891	2.9171e+06	703413	7.34635e+06	1.09351e+06	993764	1.32533e+07	1.02173e+07	437231	84876.8
CML 247	1.45354e+06	157358	1.5467e+06	119963	4.8136e+06	93338.3	8.1845e+06	1.09222e+06	1.15619e+06	7.13095e+06	1.34783e+07	193303	85548.4
CML 254	1.90612e+06	325905	1.47884e+06	100507	5.13728e+06	278266	9.22691e+06	375081	849538	3.998e+06	5.91357e+06	151534	6638.78
CML 277	1.50213e+06	2.24344e+06	970889	491865	2.84485e+06	882022	8.93519e+06	1.1211e+06	1.22462e+06	4.89077e+06	8.47183e+06	175205	39986.2
B109	1.8797e+06	695947	2.95819e+06	470032	1.02511e+07	1.09685e+06	1.73518e+07	514826	533169	5.45291e+06	5.7223e+06	205325	1285.42
DE1	139019	1.29108e+06	149373	601689	665847	1.56101e+06	4.40802e+06	1.09434e+06	1.1521e+06	1.06417e+07	7.61671e+06	304284	1823.37
DE2	215258	2.31226e+06	161626	710431	767119	2.42796e+06	6.59466e+06	1.18288e+06	1.94761e+06	1.2592e+07	1.33759e+07	328998	18182.6
SD40	2.53077e+06	582249	1.47317e+06	183063	4.15663e+06	202396	9.12828e+06	818545	1.16732e+06	1.05664e+07	1.1813e+07	211499	20831.6
A661	1.80729e+06	727596	2.4383e+06	391230	3.77598e+06	469627	9.61002e+06	481673	554189	221656	1.33562e+07	16954.2	9636.78
B77	3.74481e+06	1.07802e+06	919140	89210.8	3.77616e+06	201724	9.80906e+06	417901	698990	1.95863e+06	7.95423e+06	52683.1	42296
B79	888589	416346	397032	88684.9	848868	137922	2.77744e+06	126668	194028	1.94482e+06	8.72079e+06	42945.6	4397.64
B84	2.2373e+06	507356	2.55372e+06	403322	3.56864e+06	385344	9.65568e+06	634331	817873	8.74291e+06	1.0263e+07	289384	6281.77
B75	81349.6	7.7877e+06	40474.9	1.98498e+06	166958	7.82027e+06	1.78817e+07	2.82784e+06	4.96162e+06	1.86804e+07	1.84186e+07	958182	315524
GEMN-0037	871283	1.79722e+06	805049	590681	1.41449e+06	628693	6.10742e+06	703148	988786	4.31419e+06	9.40759e+06	245229	4328.33
N28Ht	1.82307e+06	1.16559e+06	1.16798e+06	351509	2.28595e+06	526140	7.32024e+06	322432	439349	3.75593e+06	4.47144e+06	110901	52470.1
NC33	267504	909691	577908	663614	1.37211e+06	1.37581e+06	5.16663e+06	240438	233666	1.08397e+06	2.51759e+06	42268.4	14977.1
Mo17	799132	493575	2.05651e+06	453551	5.5401e+06	546843	9.88971e+06	1.80777e+06	2.11094e+06	231979	1.5462e+07	20322.7	16461.3
Oh603	1.57049e+06	583050	2.92178e+06	533018	3.89225e+06	551664	1.00522e+07	201507	365314	1.82241e+06	3.1814e+06	84666.3	78480.4
Mo45	1.40085e+06	664850	1.47814e+06	567142	8.96691e+06	1.42338e+06	1.45013e+07	832790	829264	1.02095e+07	1.10881e+07	280268	3184.31
Mo46	3.55873e+06	1.42059e+06	1.59278e+06	272871	4.42771e+06	653235	1.19259e+07	760721	999107	5.8798e+06	1.14527e+07	167479	9993.89
Mo47	952860	2.54044e+06	338471	238837	1.4361e+06	876668	6.38338e+06	550134	747862	9.34274e+06	1.06119e+07	216153	561.87
CM105	625219	1.92966e+06	440836	554390	1.67851e+06	1.2238e+06	6.45241e+06	1.05889e+06	1.60424e+06	7.26487e+06	1.08251e+07	210670	3844.84
H105W	2.13294e+06	470638	954489	81048.1	2.61472e+06	139787	6.39362e+06	435028	803948	2.76768e+06	1.22395e+07	95542.9	15833.6
H84	1.04684e+06	1.63193e+06	608040	224008	2.06062e+06	547427	6.11885e+06	679895	1.45071e+06	1.02487e+07	1.11816e+07	225497	65487.3
H99	981167	606836	1.69073e+06	572829	3.50931e+06	535961	7.89683e+06	1.8391e+06	1.87463e+06	1.22055e+07	1.27614e+07	293558	2295.56
4722	918542	291315	548801	128559	1.5633e+06	182448	3.63297e+06	119652	281600	2.07985e+06	3.04886e+06	79162.4	6258
HP301	474980	497013	323945	105920	984484	248918	2.63526e+06	129152	240767	1.00853e+06	4.07419e+06	40476.4	5778.38
Sg 1533	900200	620260	2.38302e+06	1.09897e+06	4.22646e+06	1.24525e+06	1.04742e+07	364871	646217	2.79651e+06	7.69411e+06	107137	34262.2
